# Supplementary material for: Characterization of the Molecular Interplay between Moraxella catarrhalis and Human Respiratory Tract Epithelial Cells
Source: PLoS One. 2013 Aug 6;8(8):e72193. doi: 10.1371/journal.pone.0072193 (PMC3735583; doi:10.1371/journal.pone.0072193)
Supplement: Table S1 — Genes identified by Tn-seq that affect adherence of M. catarrhalis BBH18 to A549 and Detroit 562 cells. (XLSX) [file pone.0072193.s001.xlsx]

## Sheet: Table S1
Table S1. Genes identified by Tn-seq that affect adherence of M. catarrhalis BBH18 to A549 and Detroit 562 cells
				A549 log2 fold-change		Detroit 562 log2 fold-change
Locus	Gene	Product	Functional class	adherent/ non-adherent	adherent/ control	adherent/ non-adherent	adherent/ control
Genes of which transposon mutants showed attenuated adherence
MCR_0888	aroA	3-phosphoshikimate 1-carboxyvinyltransferase	Amino acid biosynthesis	-2.7	-1.4	-1.8	-1.9
MCR_1095	lgt1	glucosyltransferase Lgt1	Cell envelope	-3.3	-1.4	-2.6	-1.9
MCR_0329	uspA2H	surface protein A2H UspA2H	Cell envelope	-3.2	-1.9	-2.3	-1.7
MCR_1483	-	putative lipoprotein	Cell envelope	-2.3	-2.5	-1.7	-1.8
MCR_1742	-	outer membrane protein	Cell envelope			-2.4	-1.3
MCR_1029	ecnAB	entericidin EcnAB	Cellular processes	-2.3	-1.4	-1.9	-1.4
MCR_1541	ruvC	crossover junction endodeoxyribonuclease RuvC	DNA metabolism	-2.6	-2.9
MCR_1850	-	putative holliday junction resolvase	DNA metabolism	-2.3	-2.5	-2.2	-2.3
MCR_1654	-	PfkB family carbohydrate kinase	Energy metabolism	-2.9	-3.2
MCR_0687	ahcY	adenosylhomocysteinase	Energy metabolism	-1.8	-1.7
MCR_0343	trmB	tRNA (guanine-N(7)-)-methyltransferase	Protein synthesis	-3.2	-2	-2	-1.3
MCR_0609	-	BadM/Rrf2 family transcriptional regulator	Regulatory functions	-3.8	-4.8
MCR_0330	metR	HTH-type transcriptional regulator MetR	Regulatory functions	-3.6	-2.2	-2.2	-1.3
MCR_0348	-	endoribonuclease L-PSP	Transcription			-2.3	-1.4
MCR_0533	-	hypothetical protein	Hypothetical and conserved hypothetical proteins	-4.5	-3.6
MCR_1244	-	hypothetical protein	Hypothetical and conserved hypothetical proteins	-3.5	-2.2	-3.6	-2.2
MCR_1443	-	hypothetical protein	Hypothetical and conserved hypothetical proteins	-3.2	-2
MCR_0986	-	hypothetical protein	Hypothetical and conserved hypothetical proteins	-2.9	-3.5	-1.8	-2.2
MCR_1627	-	hypothetical protein	Hypothetical and conserved hypothetical proteins	-2.8	-2.1	-3	-1.9
MCR_1530	-	hypothetical protein	Hypothetical and conserved hypothetical proteins	-2.7	-1.2
MCR_1765	-	hypothetical protein	Hypothetical and conserved hypothetical proteins	-2.3	-2.2	-2.9	-2.7
MCR_1632	-	hypothetical protein	Hypothetical and conserved hypothetical proteins	-2.2	-1.5	-2.4	-1.9
MCR_0693	-	hypothetical protein	Hypothetical and conserved hypothetical proteins			-3.1	-3.4
MCR_1643	-	hypothetical protein	Hypothetical and conserved hypothetical proteins			-3	-2.6
MCR_1753	-	hypothetical protein	Hypothetical and conserved hypothetical proteins			-2.5	-1.7
MCR_1143	-	putative acyl-CoA thioester hydrolase	Unknown function	-3.9	-1.8
MCR_0685	-	putative RNA methyltransferase	Unknown function	-3.3	-1.4
MCR_0569	-	NADPH dehydrogenase	Unknown function	-3.1	-1.3	-3.3	-1.9
MCR_0984	-	histidine triad (HIT) protein	Unknown function	-3.1	-2.8
MCR_0837	-	putative phosphohistidine phosphatase	Unknown function	-2.9	-1.6	-2.2	-1.3
MCR_0881	-	putative pyridine nucleotide-disulfide oxidoreductase	Unknown function	-2.9	-2.3
MCR_0471	-	histidine triad (HIT) protein	Unknown function	-2.3	-1.4
MCR_0864	-	RDD family protein	Unknown function	-2.1	-1.3
MCR_0085	-	endonuclease/exonuclease/phosphatase	Unknown function			-2.3	-2.2
MCR_0667	-	HAD-superfamily hydrolase	Unknown function			-1.8	-1.7
Genes of which transposon mutants showed enhanced adherence
MCR_0215	lnt	apolipoprotein N-acyltransferase	Protein fate	3.6	1.6	3.4	2.2
MCR_1168	yfgL	outer membrane assembly lipoprotein YfgL	Protein fate	1.8	1.6
MCR_0492	copB	outer membrane protein CopB	Cellular processes	1.9	1.4	2.8	2
MCR_1082	-	phospholipase D/transphosphatidylase	Fatty acid and phospholipid metabolism			2.1	1.5
MCR_0457	-	hypothetical protein	Hypothetical and conserved hypothetical proteins			4.3	1.8
MCR_0970	-	hypothetical protein	Hypothetical and conserved hypothetical proteins			2.9	1.3
MCR_1059	-	nucleoside-diphosphate-sugar epimerase-like protein	Unknown function			1.9	1.2
