# Supplementary material for: Characterization of the Molecular Interplay between Moraxella catarrhalis and Human Respiratory Tract Epithelial Cells
Source: PLoS One. 2013 Aug 6;8(8):e72193. doi: 10.1371/journal.pone.0072193 (PMC3735583; doi:10.1371/journal.pone.0072193)
Supplement: Table S2 — Genes differentially expressed in Detroit 562-attached M. catarrhalis BBH18. (XLSX) [file pone.0072193.s002.xlsx]

## Sheet: Table S2
Table S2. Genes differentially expressed in Detroit 562-attached M. catarrhalis BBH18
Locus tag	Gene	Description	Functional class	Log2 adherent/ non-adherent
Genes with increased expression in cell-attached bacteria
MCR_1500	-	putative membrane protein	Cell envelope	2.4
MCR_0095	cysH	phosphoadenosine phosphosulfate reductase	Central intermediary metabolism	3.5
MCR_1130	cysI	sulfite reductase	Central intermediary metabolism	1.8
MCR_0361	-	type III restriction-modification system restriction endonuclease	DNA metabolism	1.3
MCR_1346	sbcC	nuclease SbcCD subunit C	DNA metabolism	1.1
MCR_1541	ruvC	crossover junction endodeoxyribonuclease RuvC	DNA metabolism	1.1
MCR_0748	narJ	nitrate reductase delta subunit NarJ	Energy metabolism	1.1
MCR_0042	-	putative acyl-CoA dehydrogenase FadE	Fatty acid and phospholipid metabolism	1.1
MCR_0149	-	putative ATP-dependent DEAD/DEAH box RNA-helicase	Transcription	1.1
MCR_0997	cysU	sulfate ABC transporter permease protein CysU	Transport and binding proteins	2
MCR_0896	cysP	sulfate ABC transporter substrate binding protein CysP	Transport and binding proteins	1.7
MCR_0753	modB	molybdate ABC transporter permease protein ModB	Transport and binding proteins	1.7
MCR_0754	modA	molybdate ABC transporter substrate binding protein ModA	Transport and binding proteins	1.3
MCR_0752	modC	molybdate ABC transporter ATPase subunit ModC	Transport and binding proteins	1
MCR_1447	-	conserved hypothetical protein	Hypothetical and conserved hypothetical proteins	2.2
MCR_1765	-	hypothetical protein	Hypothetical and conserved hypothetical proteins	2
MCR_1499	-	hypothetical protein	Hypothetical and conserved hypothetical proteins	1.9
MCR_1515	-	hypothetical protein	Hypothetical and conserved hypothetical proteins	1.8
MCR_0832	-	conserved hypothetical protein	Hypothetical and conserved hypothetical proteins	1.6
MCR_1131	-	hypothetical protein	Hypothetical and conserved hypothetical proteins	1.6
MCR_0556	-	hypothetical protein	Hypothetical and conserved hypothetical proteins	1.5
MCR_0054	-	hypothetical protein	Hypothetical and conserved hypothetical proteins	1.4
MCR_1789	-	conserved hypothetical protein	Hypothetical and conserved hypothetical proteins	1.3
MCR_0639	-	hypothetical protein	Hypothetical and conserved hypothetical proteins	1.3
MCR_1549	-	hypothetical protein	Hypothetical and conserved hypothetical proteins	1.2
MCR_1282	-	hypothetical protein	Hypothetical and conserved hypothetical proteins	1.2
MCR_1509	-	hypothetical protein	Hypothetical and conserved hypothetical proteins	1.2
MCR_1766	-	hypothetical protein	Hypothetical and conserved hypothetical proteins	1.1
MCR_1518	-	hypothetical protein	Hypothetical and conserved hypothetical proteins	1.1
MCR_0139	-	hypothetical protein	Hypothetical and conserved hypothetical proteins	1.1
MCR_0585	-	hypothetical protein	Hypothetical and conserved hypothetical proteins	1.1
MCR_0051	-	hypothetical protein	Hypothetical and conserved hypothetical proteins	1.1
MCR_1122	-	hypothetical protein	Hypothetical and conserved hypothetical proteins	1.1
MCR_1891	-	transglycosylase associated protein	Unknown function	1.1
Genes with lower expression in cell-attached bacteria
MCR_1668	-	putative lipoprotein	Cell envelope	-1.1
MCR_0600	-	glutaredoxin-like protein	Energy metabolism	-1
MCR_0074	-	conserved hypothetical protein	Hypothetical and conserved hypothetical proteins	-1.5
MCR_0245	-	hypothetical protein	Hypothetical and conserved hypothetical proteins	-1.5
MCR_0246	-	hypothetical protein	Hypothetical and conserved hypothetical proteins	-1.3
MCR_1803	-	hypothetical protein	Hypothetical and conserved hypothetical proteins	-1.3
MCR_1757	-	hypothetical protein	Hypothetical and conserved hypothetical proteins	-1.3
MCR_1635	-	hypothetical protein	Hypothetical and conserved hypothetical proteins	-1.1
MCR_0599	-	hypothetical protein	Hypothetical and conserved hypothetical proteins	-1.1
MCR_0075	-	hypothetical protein	Hypothetical and conserved hypothetical proteins	-1.1
MCR_1479	-	hypothetical protein	Hypothetical and conserved hypothetical proteins	-1
MCR_0580	rpmG	50S ribosomal protein L33	Protein synthesis	-1.1
MCR_0049	-	putative sodium bile acid symporter	Transport and binding proteins	-1
MCR_0247	-	AAA family ATPase	Unknown function	-1.4
MCR_0569	-	NADPH dehydrogenase	Unknown function	-1.3
MCR_0976	hrpA	ATP-dependent helicase HrpA	Unknown function	-1.2
