# Supplementary material for: Characterization of the Molecular Interplay between Moraxella catarrhalis and Human Respiratory Tract Epithelial Cells
Source: PLoS One. 2013 Aug 6;8(8):e72193. doi: 10.1371/journal.pone.0072193 (PMC3735583; doi:10.1371/journal.pone.0072193)
Supplement: Table S3 — Detroit 562 genes induced in response to adherent M. catarrhalis BBH18. (XLSX) [file pone.0072193.s003.xlsx]

## Sheet: Table S3
Table S3. Detroit 562 genes induced in response to adherent M. catarrhalis BBH18
Gene	Description	Log2 BBH18-infected/ mock-infected Detroit
Immune system
CCL20	chemokine (C-C motif) ligand 20	7
IL1A	interleukin 1, alpha	5.3
CD69	CD69 molecule	5.2
CXCL3	chemokine (C-X-C motif) ligand 3	5
IL1B	interleukin 1, beta	4.8
TNF	tumor necrosis factor (TNF superfamily, member 2)	4.2
IL8	interleukin 8	4.1
SERPINA3	serpin peptidase inhibitor, clade A (alpha-1 antiproteinase, antitrypsin), member 3	4
IL6	interleukin 6	4
PTX3	pentraxin-related gene, rapidly induced by IL-1 beta	4
IL29	interleukin 29	3.6
CSF3 (G-CSF)	colony stimulating factor 3 (granulocyte)	3.5
NFKBIZ	nuclear factor of κ light polypeptide gene enhancer in B-cells inhibitor, zeta	3.2
TA-NFKBH	T-cell activation NFKB-like protein	3.2
JUN	v-jun sarcoma virus 17 oncogene homolog (avian)	3.1
LTB	lymphotoxin beta (TNF superfamily, member 3)	3
IL17C	interleukin 17C	2.7
IL1F9	interleukin 1 family, member 9	2.6
ICAM1	intercellular adhesion molecule 1 (CD54), human rhinovirus receptor	2.5
IRAK2	interleukin-1 receptor-associated kinase 2	2.3
CSF2 (GM-CSF)	colony stimulating factor 2 (granulocyte-macrophage)	2.2
CXCR4	chemokine (C-X-C motif) receptor 4	2.2
EDN2	endothelin 2	2.1
IL32	interleukin 32	2.1
TNFSF18	tumor necrosis factor (ligand) superfamily, member 18	2.1
MAP3K8	mitogen-activated protein kinase kinase kinase 8	2.1
LIF	leukemia inhibitory factor	2
CXCL1	chemokine (C-X-C motif) ligand 1	1.9
CXCL2	chemokine (C-X-C motif) ligand 2	1.9
NFKBIA	nuclear factor of kappa light polypeptide gene enhancer in B-cells inhibitor, alpha	1.9
TIFA	TRAF-interacting protein with a forkhead-associated domain	1.6
ICOSLG	inducible T-cell co-stimulator ligand	1.5
EDN1	endothelin 1	1.4
CD83	CD83 molecule	1.3
ATF3	activating transcription factor 3	1.2
Apoptosis and negative regulation of apoptosis
ANGPTL4	angiopoietin-like 4	4.4
TNFAIP3	tumor necrosis factor, alpha-induced protein 3	4
C8orf4	chromosome 8 open reading frame 4	3.3
BIRC3	baculoviral IAP repeat-containing 3	3.1
ZC3H12A	zinc finger CCCH-type containing 12A	2.8
DDIT4	DNA-damage-inducible transcript 4	1.1
BCL2A1	BCL2-related protein A1	1.7
IER3	immediate early response 3	1.3
Cell cycle and cell proliferation
BMP2	bone morphogenetic protein 2	2.7
TNFRSF9	tumor necrosis factor receptor superfamily, member 9	2.5
HBEGF	heparin-binding EGF-like growth factor	2.5
EGLN3	egl nine homolog 3 (C. elegans)	2.1
PLK3	polo-like kinase 3	1.6
ADM	adrenomedullin	1.3
VEGF	vascular endothelial growth factor	1.3
KCTD11	potassium channel tetramerisation domain containing 11	1.3
SOX9	SRY (sex determining region Y)-box 9	1.2
MXD1	MAX dimerization protein 1	1.1
EFNA1	ephrin-A1	1
Cellular process
UBD	ubiquitin D	3.6
ASB2	ankyrin repeat and SOCS box-containing 2	1.6
ANKK1	ankyrin repeat and kinase domain containing 1	1.1
Cytoskeletal organization
RND1	Rho family GTPase 1	3.5
Metabolic process
SLC2A3	solute carrier family 2 (facilitated glucose transporter), member 3	2.5
SLC2A14	solute carrier family 2 (facilitated glucose transporter), member 14	2.4
PPP1R3C	protein phosphatase 1, regulatory (inhibitor) subunit 3C	2.3
PPP1R3G	protein phosphatase 1, regulatory (inhibitor) subunit 3G	1.6
PPP1R3B	protein phosphatase 1, regulatory (inhibitor) subunit 3B	1.5
SAMD4A	sterile alpha motif domain containing 4A	1.2
Stress response
FUT11	fucosyltransferase 11	1.4
NR4A2	nuclear receptor subfamily 4, group A, member 2	1.3
GPX3	glutathione peroxidase 3 (plasma)	1.1
Unknown
LOC644241	hypothetical protein LOC644240	3.2
ANKRD37	ankyrin repeat domain 37	2.6
AK131268	Homo sapiens cDNA FLJ16203 fis, clone CTONG2015633.	2.4
ARRDC3	arrestin domain containing 3	2.3
LINCR	likely ortholog of mouse lung-inducible neutralized-related C3HC4 RING domain protein	1.8
LOC653691	similar to hypothetical protein FLJ40722	1.7
FAM46A	family with sequence similarity 46, member A	1.6
HIG2	hypoxia-inducible protein 2	1.5
LOC391045	similar to Solute carrier family 2, facilitated glucose transporter member 3	1.4
C1orf147	chromosome 1 open reading frame 147	1.1
